# Supplementary material for: Inter-rater and test-retest reliability of movement control tests for the neck, shoulder, thoracic, lumbar, and hip regions in military personnel
Source: PLoS One. 2018 Sep 25;13(9):e0204552. doi: 10.1371/journal.pone.0204552 (PMC6155551; doi:10.1371/journal.pone.0204552)
Supplement: S1 File — (XLSX) [file pone.0204552.s002.xlsx]

## Sheet: Data
ID	Inter	TestRetest	Occup	ShFLexL_PT1	ShFLexL_PT2	ShFLexR_PT1	ShFLexR_PT2	ShExtL_PT1	ShExtL_PT2	ShExtR_PT1	ShExtR_PT2	ShRotL_PT1	ShRotL_PT2	ShRotR_PT1	ShRotR_PT2	ChLift_PT1	ChLift_PT2	NeFlexSit_PT1	NeFlexSit_PT2	NeExtSit_PT1	NeExtSit_PT2	NeRotL_PT1	NeRotL_PT2	NeRotR_PT1	NeRotR_PT2	PelTilt_PT1	PelTilt_PT2	ForLean_PT1	ForLean_PT2	SiKnExtL_PT1	SiKnExtL_PT2	SiKnExtR_PT1	SiKnExtR_PT2	DoKnExt_PT1	DoKnExt_PT2	NeFlexSup_PT1	NeFlexSup_PT2	LegLiftL_PT1	LegLiftL_PT2	LegLiftR_PT1	LegLiftR_PT2	NeExtQ_PT1	NeExtQ_PT2	RockFor_PT1	RockFor_PT2	ShFLexL_PT1Re	ShFLexR_PT1Re	ShExtL_PT1Re	ShExtR_PT1Re
1	0	1	2	1		0		0		0		1		0		1		1		1		0		0		0		1		0		1		0		1		1		1		0		0		1	1	0	0
2	0	1	2	0		0		0		0		0		1		0		0		0		1		1		1		1		1		1		1		0		0		0		0		0		0	0	0	0
3	0	1	2	1		1		1		1		0		1		0		0		0		1		1		0		0		0		0		0		0		0		0		0		0		1	1	0	1
4	0	1	1	1		1		1		1		1		1		1		0		1		1		1		1		1		1		1		1		1		1		1		1		1		1	1	0	0
5	0	1	1	0		0		0		1		1		1		0		0		1		1		1		1		1		0		0		0		1		0		0		0		1		0	0	0	0
6	0	1	2	1		1		1		0		1		0		1		0		0		1		1		0		0		0		0		0		0		0		0		0		0		1	1	1	0
7	0	1	2	1		1		1		1		1		1		0		0		1		1		0		0		1		0		0		0		1		0		0		1		1		1	1	1	1
8	1	1	2	1	1	0	0	0	0	0	0	0	0	1	1	0	0	0	0	0	0	0	0	0	0	0	0	1	1	1	1	1	1	1	1	0	0	0	1	0	0	0	0	0	0	0	0	0	0
9	1	1	2	0	0	1	1	1	0	0	0	0	1	1	0	1	1	1	0	0	0	1	0	1	0	0	0	1	1	0	0	0	0	0	0	1	1	1	0	0	0	0	1	1	0	1	0	1	0
10	1	1	2	1	1	1	1	1	1	1	0	0	1	1	1	1	0	0	0	1	1	1	1	1	1	1	0	1	0	0	0	0	0	0	0	1	1	1	0	1	0	0	1	0	0	1	1	0	0
11	1	1	2	0	0	0	0	0	0	0	0	1	0	0	0	1	0	0	0	1	1	1	1	0	0	0	0	1	1	0	0	0	0	0	0	0	0	0	0	0	0	0	0	0	0	0	0	1	1
12	1	1	2	1	1	1	1	1	1	0	0	1	1	0	0	1	1	0	0	0	1	1	1	1	0	0	0	1	1	0	0	0	0	0	0	1	1	1	1	0	0	0	1	1	0	1	1	0	0
13	1	1	2	0	0	0	0	1	0	1	0	1	1	1	1	0	0	0	0	0	1	0	0	1	1	0	0	0	0	0	0	0	0	0	0	0	0	0	0	0	0	1	0	0	0	0	0	1	0
14	1	1	1	0	0	0	0	0	0	0	0	0	1	0	0	1	0	0	0	0	0	0	0	0	1	0	0	0	0	1	1	0	0	1	0	1	0	0	0	0	1	1	0	1	0	0	0	0	0
15	1	1	1	0	0	0	0	1	0	1	0	0	0	0	0	1	0	0	0	0	0	1	0	0	0	1	0	1	1	1	1	0	0	0	0	1	1	1	1	1	0	1	0	1	0	0	0	1	0
16	1	1	2	1	1	1	1	0	0	1	1	1	0	1	1	0	0	0	0	1	1	0	0	0	0	0	0	1	1	1	1	0	1	1	0	1	1	1	1	1	1	0	1	1	0	0	0	0	0
17	1	1	1	1	0	1	1	0	0	0	1	0	0	0	0	1	1	0	0	0	0	0	0	0	0	0	0	1	1	0	0	0	0	0	0	0	0	1	1	1	1	1	0	1	1	0	0	0	1
18	1	1	2	0	0	0	0	0	0	0	0	0	0	0	0	0	0	0	0	0	0	1	1	1	1	0	0	0	0	0	1	0	1	0	0	0	0	0	0	0	0	0	0	0	1	0	0	0	0
19	1	0	2	1	1	1	1	0	0	1	1	1	1	1	1	1	1	0	0	1	1	0	0	1	1	0	0	0	0	0	0	0	0	0	0	0	0	0	0	0	0	0	1	0	0
20	1	1	2	1	1	1	1	0	0	0	0	1	1	1	1	0	0	0	0	0	0	0	0	0	0	0	0	0	0	0	0	0	0	0	0	0	0	0	0	0	0	0	0	0	0	0	0	0	0
21	1	1	2	0	0	0	0	1	0	0	0	1	1	1	1	0	0	0	0	0	0	0	0	0	0	0	0	0	0	0	0	0	0	0	0	0	0	1	0	1	0	0	0	0	0	1	1	1	1
22	1	1	1	0	1	1	1	0	1	0	1	0	0	0	0	0	0	0	0	0	0	0	0	0	0	0	0	1	1	0	0	0	0	0	0	0	0	1	0	1	0	0	0	1	0	1	1	1	1
23	1	1	2	1	1	1	1	1	1	1	1	1	1	1	1	1	1	1	1	1	1	0	0	0	0	0	0	0	0	1	1	1	1	1	1	0	0	1	1	0	1	0	0	0	0	1	1	1	0
24	1	1	2	1	1	1	1	1	1	0	0	1	1	1	1	0	1	0	0	0	0	0	0	0	0	0	0	1	1	0	0	0	0	0	0	1	1	1	0	1	0	1	1	1	0	0	0	1	1
25	1	0	1	0	0	0	0	0	0	0	0	0	0	1	0	0	0	0	0	0	0	0	0	0	0	0	0	1	1	1	0	0	0	1	0	1	1	0	0	0	0	0	0	0	0
26	1	1	1	1	1	1	1	1	1	1	1	1	1	1	1	0	0	0	0	1	1	0	1	0	1	0	0	1	1	1	1	1	1	1	1	1	1	1	1	1	1	0	1	1	0	1	1	1	1
27	1	1	2	1	1	1	1	1	1	1	0	1	1	1	1	0	0	0	0	0	0	0	0	0	0	0	0	1	1	0	0	0	0	0	0	0	1	0	0	0	0	0	0	1	0	0	1	0	0
28	1	1	2	1	1	1	1	1	0	1	0	1	1	1	1	0	1	1	1	1	1	0	0	0	0	0	0	1	1	1	1	1	1	1	1	1	1	1	1	1	0	1	1	0	0	0	0	1	1
29	1	1	2	0	0	1	1	0	1	0	0	0	1	0	1	0	0	0	0	1	1	0	0	0	0	0	0	1	0	0	0	0	0	1	0	0	0	1	1	1	1	1	1	1	1	1	1	0	0
30	1	1	2	1	1	0	0	1	1	0	0	1	1	1	1	0	0	0	0	0	0	0	0	0	0	0	0	1	0	1	1	1	1	1	1	0	0	1	1	1	1	1	0	1	0	0	0	1	0
31	1	1	2	1	1	1	1	1	1	0	0	0	0	0	0	1	1	0	0	0	0	0	0	0	0	1	1	1	1	1	1	1	1	1	1	1	1	1	1	1	1	1	1	1	0	1	1	1	1
32	1	1	2	0	0	0	0	0	0	0	0	0	0	0	0	0	0	0	0	1	0	1	1	1	1	0	0	1	1	1	1	1	1	1	1	0	0	1	1	1	1	0	0	0	0	0	0	0	0
33	1	0	1	0	0	0	0	1	1	0	1	0	0	1	0	0	0	0	0	0	0	0	0	1	1	0	0	1	0	0	0	0	0	0	0	0	0	0	0	0	0	0	1	0	0
34	1	0	1	0	1	0	0	0	1	0	0	0	0	0	0	0	0	0	1	0	1	0	0	0	1	0	1	0	1	0	1	0	0	0	0	0	0	1	1	0	0	1	1	1	0
35	1	0	1	1	1	1	1	0	1	0	0	0	1	0	0	0	1	0	0	0	0	1	1	1	1	0	0	1	1	1	1	1	1	1	1	1	1	1	1	1	1	1	0	1	1
36	1	0	1	0	0	1	1	0	0	1	1	0	1	1	1	0	0	1	0	0	0	0	0	0	0	0	0	1	1	0	1	0	1	0	1	1	1	0	0	0	0	1	1	0	0
37	1	0	1	0	0	0	0	0	0	0	0	1	1	1	0	1	0	0	0	0	1	0	0	1	1	1	1	1	1	0	0	0	0	0	0	1	1	1	0	1	0	0	0	1	0
38	1	0	1	1	1	0	0	1	1	0	0	1	1	0	0	1	1	0	0	0	1	0	0	1	1	0	0	0	0	1	1	1	1	1	1	1	1	1	1	0	0	1	1	1	1
39	1	0	1	1	1	0	0	1	1	1	0	0	0	0	0	0	0	0	0	0	0	0	0	0	0	0	0	0	0	1	1	0	0	0	0	0	0	0	1	0	0	1	1	0	0
40	1	0	1	1	1	1	0	0	1	0	0	0	1	1	0	0	0	0	0	0	0	0	0	0	0	0	0	1	0	1	1	0	1	0	0	0	0	0	0	1	1	0	0	0	0
41	1	0	1	1	1	0	0	0	0	0	0	0	0	0	0	0	0	0	0	0	0	1	1	1	1	0	0	1	1	1	1	1	1	0	0	1	1	0	0	0	0	1	1	0	0
42	1	0	1	0	0	1	1	0	0	0	0	0	0	0	0	0	0	0	0	0	1	0	0	0	0	0	0	0	0	0	0	0	0	0	0	0	0	0	0	0	0	0	1	0	0
43	1	0	1	0	1	1	1	0	0	1	1	0	0	0	0	0	0	0	1	0	0	0	0	0	0	0	1	1	1	1	1	0	1	0	0	0	0	1	1	0	0	1	0	1	1
44	1	0	1	1	1	1	1	0	1	1	1	1	0	1	1	0	0	0	0	0	0	1	0	1	0	0	0	0	0	0	0	0	1	0	0	0	1	0	0	0	0	1	1	0	0
45	0	1	1	0		0		1		1		0		0		0		1		0		0		0		1		0		0		0		1		0		0		0		0		0		0	0	1	1
46	0	1	1	1		1		0		0		0		0		0		0		0		0		0		0		1		1		1		1		0		0		0		0		1		1	1	0	0
47	0	1	1	0		1		0		0		0		0		0		0		0		0		0		0		0		0		0		0		0		1		1		0		1		1	1	0	0
48	0	1	1	1		0		0		0		1		1		1		1		0		1		0		0		0		0		0		0		0		1		0		1		1		1	0	1	0
49	0	1	1	0		1		0		0		0		1		1		0		0		1		1		0		0		0		0		0		0		1		0		1		0		0	1	1	0
50	0	1	1	1		1		1		1		1		1		1		0		0		1		1		1		1		0		0		0		0		0		0		1		0		1	1	1	1
51	0	1	1	1		1		0		0		0		0		0		0		0		1		1		0		1		0		0		0		1		1		0		1		1		1	1	1	1
52	0	1	1	1		1		1		1		1		1		1		1		1		1		1		1		1		0		0		0		1		1		0		0		0		1	1	1	0
53	0	1	1	0		1		1		1		1		1		0		1		0		1		1		1		1		0		1		1		0		1		0		0		0		1	1	1	1
54	0	1	1	0		0		0		0		0		0		0		0		0		0		0		1		0		0		0		0		0		0		1		0		0		0	0	0	0
55	0	1	1	1		1		1		1		1		1		0		0		0		0		0		0		0		0		0		0		1		0		0		1		0		1	1	1	1
56	0	1	1	0		1		0		1		1		1		0		0		0		0		0		1		1		0		0		0		0		0		0		0		0		0	0	1	1
57	0	1	1	0		0		0		0		0		0		0		1		0		0		0		0		1		1		1		0		0		1		1		1		0		0	0	0	0
58	0	1	1	0		0		0		0		1		1		0		1		0		0		0		1		1		0		1		0		0		0		0		0		0		0	0	0	0
59	0	1	1	1		0		1		1		1		1		1		1		0		1		1		0		1		1		1		1		0		0		0		1		0		0	1	1	1
[truncated: 17 more columns]

## Sheet: Descripion of variables
Variable names
ID	Participant ID
TestRetest	1=Included in test-retest analysis, 0=Not included
Inter	1=Included in inter-rater analysis, 0=Not included
Occup	Occupation, 1=Soldier, 2=Non-Soldier
Tests in the study	Abbrevations of tests used for inter- and test-retest reliability.
	1=Optimal movement (pass), 0=Non-optimal movement (fail)
ShFLexL	Shoulder flexion test Left
ShFLexR	Shoulder flexion test Right
ShExtL	Shoulder extension test Left
ShExtR	Shoulder extension test Right
ShRotL	Shoulder lateral rotation test Left
ShRotR	Shoulder lateral rotation test Right
ChLift	Chest lift test
NeFlexSit	Neck flexion in sitting test
NeExtSit	Neck extension in sitting test
NeRotL	Neck rotation test Left
NeRotR	Neck rotation test Right
PelTilt	Pelvic tilt test
ForLean	Forward Lean test
SiKnExtL	Single knee extension test Left
SiKnExtR	Single knee extension test Right
DoKnExt	Double knee extension test
NeFlexSup	Neck flexion i supine test
LegLiftL	Leg lift test Left
LegLiftR	Leg lift test Right
NeExtQ	Neck extension in quadruped test
RockFor	Rocking forward test
_PT1	Physioterapist 1 rating
_PT2	Physioterapist 2 rating
_PT1Re	Physioterapist 1 rating on retest

## Sheet: Blad3
ShFLexL_PT1Re	ShFLexR_PT1Re	ShExtL_PT1Re	ShExtR_PT1Re	ShRotL_PT1Re	ShRotR_PT1Re	ChLift_PT1Re	NeFlexSit_PT1Re	NeExtSit_PT1Re	NeRotL_PT1Re	NeRotR_PT1Re	PelTilt_PT1Re	ForLean_PT1Re	KnExtL_PT1Re	KnExtR_PT1Re	KnExtBi_PT1Re	NeFlexSup_PT1Re	HipFlexL_PT1Re	HipFlexR_PT1Re	NeExtQ_PT1Re	ForRock_PT1Re
